# Supplementary material for: Diel periodicity and visual cues guide oviposition behavior in Phlebotomus papatasi, vector of old-world cutaneous leishmaniasis
Source: PLoS Negl Trop Dis. 2019 Mar 5;13(3):e0007165. doi: 10.1371/journal.pntd.0007165 (PMC6420040; doi:10.1371/journal.pntd.0007165)
Supplement: S2 Data — (XLSX) [file pntd.0007165.s003.xlsx]

## Sheet: Sheet1
Old room with Natural light regimen				NEW room with night light only			New light system used
Simultaneous 2 room test with different light conditions.
OLD ROOM		Natural cycle	RH = 67%							Expired	Sand
Date	Trial	LightLevel	Bf date & time	PBM	Run time	FemalescAdaptation	Alive	Cage	trt side	Treatment	Control	Response	OAI	Responders	pref	AttractionTreatment	AttractionControl	Difference
2018-01-23	1	Natural cycle	1/15at10	8 days	6 h	20	13	1	R	4	1	38.4615	0.6	5	0.8	0.8	0.2	0.6
2018-01-23	1	Natural cycle	1/15at10	8 days	6 h	20	17	2	L	7	4	64.7059	0.272727	11	0.636364	0.636364	0.363636	0.272727
2018-01-23	1	Natural cycle	1/15at10	8 days	6 h	20	16	3	R	5	2	43.75	0.428571	7	0.714286	0.714286	0.285714	0.428571
2018-01-23	1	Natural cycle	1/15at10	8 days	6 h	20	14	7	L	5	4	64.2857	0.111111	9	0.555556	0.555556	0.444444	0.111111
2018-01-23	1	Natural cycle	1/15at10	8 days	6 h	20	17	8	R	4	3	41.1765	0.142857	7	0.571429	0.571429	0.428571	0.142857
2018-01-23	1	Natural cycle	1/15at10	8 days	6 h	20	15	9	L	3	3	40	0	6	0.5	0.5	0.5	0
2018-01-23	1	Natural cycle	1/15at10	8 days	6 h	20	13	10	R	3	0	23.0769	1	3	1	1	0	1
2018-01-23	1	Natural cycle	1/15at10	8 days	6 h	20	15	11	L	5	5	66.6667	0	10	0.5	0.5	0.5	0
2018-01-23	1	Natural cycle	1/15at10	8 days	6 h	20	12	12	R	5	2	58.3333	0.428571	7	0.714286	0.714286	0.285714	0.428571
2018-01-23	1	Natural cycle	1/15at10	8 days	6 h	20	17	13	L	4	4	47.0588	0	8	0.5	0.5	0.5	0
2018-01-23	1	Natural cycle	1/15at10	8 days	6 h	20	16	14	R	6	4	62.5	0.2	10	0.6	0.6	0.4	0.2
2018-01-23	1	Natural cycle	1/15at10	8 days	6 h	20	15	15	L	2	3	33.3333	-0.2	5	0.4	0.4	0.6	-0.2
2018-01-23	1	Natural cycle	1/15at10	8 days	6 h	20	17	16	R	7	3	58.8235	0.4	10	0.7	0.7	0.3	0.4
2018-01-23	1	Natural cycle	1/15at10	8 days	6 h	20	14	17	L	3	2	35.7143	0.2	5	0.6	0.6	0.4	0.2
2018-01-23	1	Natural cycle	1/15at10	8 days	6 h	20	15	18	R	3	4	46.6667	-0.142857	7	0.428571	0.428571	0.571429	-0.142857
									Means	4.4	2.93333	48.3035	0.229399	7.33333	0.614699	0.614699	0.385301	0.229399
												3.47442			0.0400228	0.00382763	t-test
NEW ROOM		Night light	RH=68%							Expired	Sand
Date	Trial	LightLevel	Bf date & time	PBM	Run time	FemalescAdaptation	Alive	Cage	trt side	Treatment	Control	Response	OAI	Responders	pref	AttractionTreatment	AttractionControl	Difference
2018-01-23	1	Night light	1/15at10	8 days	6 h	20	15	1	R	6	3	60	0.333333	9	0.666667	0.666667	0.333333	0.333333
2018-01-23	1	Night light	1/15at10	8 days	6 h	20	15	2	L	5	0	33.3333	1	5	1	1	0	1
2018-01-23	1	Night light	1/15at10	8 days	6 h	20	16	3	R	4	2	37.5	0.333333	6	0.666667	0.666667	0.333333	0.333333
2018-01-23	1	Night light	1/15at10	8 days	6 h	20	13	4	L	3	2	38.4615	0.2	5	0.6	0.6	0.4	0.2
2018-01-23	1	Night light	1/15at10	8 days	6 h	20	12	5	R	8	3	91.6667	0.454545	11	0.727273	0.727273	0.272727	0.454545
2018-01-23	1	Night light	1/15at10	8 days	6 h	20	14	6	L	1	4	35.7143	-0.6	5	0.2	0.2	0.8	-0.6
2018-01-23	1	Night light	1/15at10	8 days	6 h	20	16	16	R	2	5	43.75	-0.428571	7	0.285714	0.285714	0.714286	-0.428571
2018-01-23	1	Night light	1/15at10	8 days	6 h	20	18	16	L	9	2	61.1111	0.636364	11	0.818182	0.818182	0.181818	0.636364
2018-01-23	1	Night light	1/15at10	8 days	6 h	20	16	18	R	3	5	50	-0.25	8	0.375	0.375	0.625	-0.25
2018-01-23	1	Night light	1/15at10	8 days	6 h	20	16	19	L	0	5	31.25	-1	5	0	0	1	-1
2018-01-23	1	Night light	1/15at10	8 days	6 h	20	17	22	R	9	4	76.4706	0.384615	13	0.692308	0.692308	0.307692	0.384615
2018-01-23	1	Night light	1/15at10	8 days	6 h	20	17	23	L	1	3	23.5294	-0.5	4	0.25	0.25	0.75	-0.5
2018-01-23	1	Night light	1/15at10	8 days	6 h	20	18	25	R	2	4	33.3333	-0.333333	6	0.333333	0.333333	0.666667	-0.333333
2018-01-23	1	Night light	1/15at10	8 days	6 h	20	17	29	L	9	2	64.7059	0.636364	11	0.818182	0.818182	0.181818	0.636364
2018-01-23	1	Night light	1/15at10	8 days	6 h	20	17	30	R	7	3	58.8235	0.4	10	0.7	0.7	0.3	0.4
									Means	4.6	3.13333	49.31	0.0844433	7.73333	0.542222	0.542222	0.457778	0.0844433
												4.92205			0.0727602	0.179032	t-test
OLD ROOM		Night light	RH = ..%							Expired	Sand
Date	Trial	LightLevel	Bf date & time	PBM	Run time	FemalescAdaptation	Alive	Cage	trt side	Treatment	Control	Response	OAI	Responders	pref	AttractionTreatment	AttractionControl	Difference
2018-05-10	2	Night light	5/3at1pm	7 days	6 h	20	19	1	R	5	4	47.3684	0.111111	9	0.555556	0.555556	0.444444	0.111111
2018-05-10	2	Night light	5/3at1pm	7 days	6 h	20	17	2	L	1	6	41.1765	-0.714286	7	0.142857	0.142857	0.857143	-0.714286
2018-05-10	2	Night light	5/3at1pm	7 days	6 h	20	19	3	R	5	3	42.1053	0.25	8	0.625	0.625	0.375	0.25
2018-05-10	2	Night light	5/3at1pm	7 days	6 h	20	17	4	L	1	2	17.6471	-0.333333	3	0.333333	0.333333	0.666667	-0.333333
2018-05-10	2	Night light	5/3at1pm	7 days	6 h	20	19	5	R	6	7	68.4211	-0.0769231	13	0.461538	0.461538	0.538462	-0.0769231
2018-05-10	2	Night light	5/3at1pm	7 days	6 h	20	18	6	L	4	5	50	-0.111111	9	0.444444	0.444444	0.555556	-0.111111
2018-05-10	2	Night light	5/3at1pm	7 days	6 h	20	18	7	R	2	6	44.4444	-0.5	8	0.25	0.25	0.75	-0.5
2018-05-10	2	Night light	5/3at1pm	7 days	6 h	20	19	8	L	4	5	47.3684	-0.111111	9	0.444444	0.444444	0.555556	-0.111111
2018-05-10	2	Night light	5/3at1pm	7 days	6 h	20	19	9	R	4	2	31.5789	0.333333	6	0.666667	0.666667	0.333333	0.333333
2018-05-10	2	Night light	5/3at1pm	7 days	6 h	20	18	10	L	1	4	27.7778	-0.6	5	0.2	0.2	0.8	-0.6
2018-05-10	2	Night light	5/3at1pm	7 days	6 h	20	19	11	R	1	6	36.8421	-0.714286	7	0.142857	0.142857	0.857143	-0.714286
2018-05-10	2	Night light	5/3at1pm	7 days	6 h	20	17	12	L	7	3	58.8235	0.4	10	0.7	0.7	0.3	0.4
2018-05-10	2	Night light	5/3at1pm	7 days	6 h	20	17	13	R	3	5	47.0588	-0.25	8	0.375	0.375	0.625	-0.25
2018-05-10	2	Night light	5/3at1pm	7 days	6 h	20	17	14	L	3	2	29.4118	0.2	5	0.6	0.6	0.4	0.2
2018-05-10	2	Night light	5/3at1pm	7 days	6 h	20	19	15	R	7	4	57.8947	0.272727	11	0.636364	0.636364	0.363636	0.272727
									Means	3.6	4.26667	43.1946	-0.122925	7.86667	0.438537	0.438537	0.561463	-0.122925
										0.187689		3.4193			0.0496213	0.375379	t-test
NEW ROOM		Natural light	RH=..%							Expired	Sand
Date	Trial	LightLevel	Bf date & time	PBM	Run time	FemalescAdaptation	Alive	Cage	trt side	Treatment	Control	Response	OAI	Responders	pref	AttractionTreatment	AttractionControl	Difference
2018-05-10	2	Natural light	5/3at1pm	7 days	6 h	20	18	1	R	8	1	50	0.777778	9	0.888889	0.888889	0.111111	0.777778
2018-05-10	2	Natural light	5/3at1pm	7 days	6 h	20	16	2	L	4	6	62.5	-0.2	10	0.4	0.4	0.6	-0.2
2018-05-10	2	Natural light	5/3at1pm	7 days	6 h	20	18	3	R	4	5	50	-0.111111	9	0.444444	0.444444	0.555556	-0.111111
2018-05-10	2	Natural light	5/3at1pm	7 days	6 h	20	20	4	L	2	0	10	1	2	1	1	0	1
2018-05-10	2	Natural light	5/3at1pm	7 days	6 h	20	20	5	R	6	1	35	0.714286	7	0.857143	0.857143	0.142857	0.714286
2018-05-10	2	Natural light	5/3at1pm	7 days	6 h	20	20	6	L	5	2	35	0.428571	7	0.714286	0.714286	0.285714	0.428571
2018-05-10	2	Natural light	5/3at1pm	7 days	6 h	20	19	7	R	2	4	31.5789	-0.333333	6	0.333333	0.333333	0.666667	-0.333333
2018-05-10	2	Natural light	5/3at1pm	7 days	6 h	20	18	8	L	4	3	38.8889	0.142857	7	0.571429	0.571429	0.428571	0.142857
2018-05-10	2	Natural light	5/3at1pm	7 days	6 h	20	20	9	R	4	2	30	0.333333	6	0.666667	0.666667	0.333333	0.333333
2018-05-10	2	Natural light	5/3at1pm	7 days	6 h	20	20	10	L	2	2	20	0	4	0.5	0.5	0.5	0
2018-05-10	2	Natural light	5/3at1pm	7 days	6 h	20	18	11	R	5	5	55.5556	0	10	0.5	0.5	0.5	0
2018-05-10	2	Natural light	5/3at1pm	7 days	6 h	20	20	12	L	9	2	55	0.636364	11	0.818182	0.818182	0.181818	0.636364
2018-05-10	2	Natural light	5/3at1pm	7 days	6 h	20	18	13	R	5	6	61.1111	-0.0909091	11	0.454545	0.454545	0.545455	-0.0909091
2018-05-10	2	Natural light	5/3at1pm	7 days	6 h	20	17	14	L	5	3	47.0588	0.25	8	0.625	0.625	0.375	0.25
2018-05-10	2	Natural light	5/3at1pm	7 days	6 h	20	18	15	R	4	5	50	-0.111111	9	0.444444	0.444444	0.555556	-0.111111
	2	Natural light	5/3at1pm	7 days	6 h	20	19	16	L	8	4	63.1579	0.333333	12	0.666667	0.666667	0.333333	0.333333
									Means	4.8125	3.1875	43.4282	0.235629	8	0.617814	0.617814	0.382186	0.235629
										0.0215299		4.1364			0.0489966	0.0430598	t-test
