# Supplementary material for: Diel periodicity and visual cues guide oviposition behavior in Phlebotomus papatasi, vector of old-world cutaneous leishmaniasis
Source: PLoS Negl Trop Dis. 2019 Mar 5;13(3):e0007165. doi: 10.1371/journal.pntd.0007165 (PMC6420040; doi:10.1371/journal.pntd.0007165)
Supplement: S3 Data — (XLSX) [file pntd.0007165.s004.xlsx]

## Sheet: Black v clear
Light	Cage	Alive	Responders	ResponseRate	Black	Clear	Attraction
Dark	1	23	9	39.1304	2	7	0.222222
Dark	2	28	3	10.7143	1	2	0.333333
Dark	3	25	10	40	3	7	0.3
Dark	4	24	4	16.6667	2	2	0.5
Dark	5	28	5	17.8571	2	3	0.4
Dark	6	27	14	51.8519	8	6	0.571429
Dark	7	24	13	54.1667	8	5	0.615385
Dark	8	24	6	25	2	4	0.333333
Dark	9	27	5	18.5185	2	3	0.4
Dark	10	25	4	16	0	4	0
Dark	11	23	7	30.4348	5	2	0.714286
Dark	12	27	6	22.2222	5	1	0.833333
Dark	13	24	5	20.8333	3	2	0.6
					3.30769	3.69231	0.447948
					0.641365
	Cage	Alive	Responders	ResponseRate	Black	Clear	AttractionBlack
Dim	1	26	14	53.8462	8	6	0.571429
Dim	2	29	15	51.7241	10	5	0.666667
Dim	3	28	13	46.4286	6	7	0.461538
Dim	4	28	9	32.1429	4	5	0.444444
Dim	5	28	14	50	9	5	0.642857
Dim	6	24	9	37.5	9	0	1
Dim	7	28	13	46.4286	11	2	0.846154
Dim	8	28	8	28.5714	4	4	0.5
Dim	9	30	11	36.6667	8	3	0.727273
Dim	10	26	11	42.3077	5	6	0.454545
Dim	11	28	5	17.8571	4	1	0.8
Dim	12	24	9	37.5	8	1	0.888889
Dim	13	29	6	20.6897	4	2	0.666667
Dim	14	26	8	30.7692	6	2	0.75
					6.76923	3.30769	0.680695
					0.003021	0.00699288
		Alive	Responders	Response	Black	Clear	AttractionBlack
Red	1	26	22	84.6154	13	9	0.590909
Red	2	29	14	48.2759	11	3	0.785714
Red	3	28	25	89.2857	8	17	0.32
Red	4	28	17	60.7143	12	5	0.705882
Red	5	28	12	42.8571	8	4	0.666667
Red	6	24	26	108.333	13	13	0.5
Red	7	28	19	67.8571	11	8	0.578947
Red	8	26	18	69.2308	13	5	0.722222
Red	9	29	10	34.4828	7	3	0.7
Red	10	28	20	71.4286	8	12	0.4
Red	11	28	23	82.1429	17	6	0.73913
Red	12	28	13	46.4286	9	4	0.692308
Red	13	24	18	75	15	3	0.833333
Red	14	28	19	67.8571	16	3	0.842105
Red	15	26	15	57.6923	7	8	0.466667
Red	16	29	23	79.3103	10	13	0.434783
Red	17	28	21	75	11	10	0.52381
Red	18	28	20	71.4286	12	8	0.6
Red	19	28	17	60.7143	14	3	0.823529
Red	20	24	18	75	13	5	0.722222
Red	21	28	21	75	11	10	0.52381
					11.381	7.2381	0.62724
					0.00319277		0.414383

## Sheet: Black v white - Oviposition
Oviposition on Black vs White								Black	White
Trial	LightLevel	Bf date & time	PBM	Females	RunTime	Cage	Black side	Treatment	Control
1	Dim	3/19at11am	7 days	20	2 days	1	L	100	0
1	Dim	3/19at11am	7 days	20	2 days	2	R	10	88
1	Dim	3/19at11am	7 days	20	2 days	3	L	8	0
1	Dim	3/19at11am	7 days	20	2 days	4	R	27	17
1	Dim	3/19at11am	7 days	20	2 days	5	L	54	13
1	Dim	3/19at11am	7 days	20	2 days	6	R
1	Dim	3/19at11am	7 days	20	2 days	7	L	78	67
1	Dim	3/19at11am	7 days	20	2 days	8	R
1	Dim	3/19at11am	7 days	20	2 days	9	L	140	1
1	Dim	3/19at11am	7 days	20	2 days	10	L
1	Dim	3/19at11am	7 days	20	2 days	11	R	8	0
1	Dim	3/19at11am	7 days	20	2 days	12	L
1	Dim	3/19at11am	7 days	20	2 days	13	R
1	Dim	3/19at11am	7 days	20	2 days	14	L	1	8
1	Dim	3/19at11am	7 days	20	2 days	15	R	60	18
1	Dim	3/19at11am	7 days	20	2 days	16	L	0	177
1	Dim	3/19at11am	7 days	20	2 days	17	R	5	0
1	Dim	3/19at11am	7 days	20	2 days	18	L	0	16
2	Dim	3/19at11am	8 days	21	3 days	19	R
3	Dim	3/19at11am	9 days	22	4 days	20	L	3	0
								t-test-paired	0.751494
								35.2857	28.9286
								11.8972	13.455

## Sheet: Effect of paper odor
Light	Alive	Black	White	Attrcation	Responders
red	29	9	3	0.75	12
red	28	6	7	0.461538	13
red	28	4	14	0.222222	18
red	30	2	14	0.125	16
red	28	8	7	0.533333	15
red	30	4	4	0.5	8
red	29	8	5	0.615385	13
red	26	1	5	0.166667	6
red	29	10	3	0.769231	13
red	29	5	9	0.357143	14
red	28	4	1	0.8	5
red	27	2	6	0.25	8
red	30	3	5	0.375	8
red	30	7	7	0.5	14
red	30	2	9	0.181818	11
red	29	5	10	0.333333	15
red	26	5	8	0.384615	13
red	30	5	4	0.555556	9
red	29	3	2	0.6	5
red	29	3	6	0.333333	9
red	29	4	6	0.4	10
		4.7619	6.42857
		0.119365
		0.538538	0.748241

## Sheet: Effect of stage and sex
Females
Age	LightColor	Alive	Black	White	Attraction	Responders	Resprate
a	dim	30	1	0	1	1	0.0333333
a	dim	28	0	0		0	0
a	dim	30	1	0	1	1	0.0333333
a	dim	30	1	0	1	1	0.0333333
a	dim	29	0	0		0	0
a	dim	29	0	0		0	0
a	dim	30	0	1	0	1	0.0333333
a	dim	29	0	0		0	0
a	dim	30	2	1	0.666667	3	0.1
a	dim	30	0	1	0	1	0.0333333
a	dim	30	0	0		0	0
a	dim	30	1	0	1	1	0.0333333
a	dim	30	0	0		0	0
a	dim	30	1	2	0.333333	3	0.1
c	Dim	29	9	3	0.75	12	0.413793
c	Dim	30	9	2	0.818182	11	0.366667
c	Dim	29	2	4	0.333333	6	0.206897
c	Dim	25	7	9	0.4375	16	0.64
c	Dim	30	16	5	0.761905	21	0.7
c	Dim	27	12	5	0.705882	17	0.62963
c	Dim	29	7	5	0.583333	12	0.413793
c	Dim	28	3	0	1	3	0.107143
c	Dim	29	5	3	0.625	8	0.275862
c	Dim	27	7	5	0.583333	12	0.444444
c	Dim	28	6	2	0.75	8	0.285714
c	Dim	25	8	1	0.888889	9	0.36
c	Dim	29	3	1	0.75	4	0.137931
c	Dim	29	3	0	1	3	0.103448
b	Dim	29	4	9	0.307692	13	0.448276
b	Dim	30	6	8	0.428571	14	0.466667
b	Dim	28	3	7	0.3	10	0.357143
b	Dim	30	2	4	0.333333	6	0.2
b	Dim	29	1	7	0.125	8	0.275862
b	Dim	25	15	8	0.652174	23	0.92
b	Dim	27	19	8	0.703704	27	1
b	Dim	29	8	14	0.363636	22	0.758621
b	Dim	29				0	0
b	Dim	28	17	3	0.85	20	0.714286
b	Dim	29	15	5	0.75	20	0.689655
b	Dim	30	11	9	0.55	20	0.666667
b	Dim	29	4	6	0.4	10	0.344828
b	Dim	28	6	3	0.666667	9	0.321429
b	Dim	28	4	6	0.4	10	0.357143
b	Dim	28	5	6	0.454545	11	0.392857
b	Dim	27	2	2	0.5	4	0.148148
b	Dim	28	5	9	0.357143	14	0.5
b	Dim	30	1	2	0.333333	3	0.1
Males
MaleGroup	Alive	RunTime	Cage	Black	White	Attraction	Responders	Resprate
Old	18	24	1	4	7	0.363636	11	0.611111
Old	19	24	3	4	15	0.210526	19	1
Old	18	24	5	5	9	0.357143	14	0.777778
Old	17	24	7	6	3	0.666667	9	0.529412
Old	19	24	9	8	3	0.727273	11	0.578947
Old	19	24	11	8	5	0.615385	13	0.684211
Old	19	24	13	4	6	0.4	10	0.526316
Old	18	24	15	8	2	0.8	10	0.555556
Old	20	24	17	7	1	0.875	8	0.4
Old	19	24	19	3	4	0.428571	7	0.368421
Old	20	24	21	8	7	0.533333	15	0.75
Old	18	24	23	8	2	0.8	10	0.555556
Old	20	24	25	6	4	0.6	10	0.5
Young	19	24	2	1	1	0.5	2	0.105263
Young	20	24	4	1	2	0.333333	3	0.15
Young	20	24	6	0	0		0	0
Young	20	24	8	1	2	0.333333	3	0.15
Young	19	24	10	2	1	0.666667	3	0.157895
Young	20	24	12	2	0	1	2	0.1
Young	20	24	14	0	0		0	0
Young	20	24	16	2	0	1	2	0.1
Young	20	24	18	1	1	0.5	2	0.1
Young	19	24	20	1	2	0.333333	3	0.157895
Young	20	24	22	0	0		0	0
Young	20	24	24	3	0	1	3	0.15
Young	20	24	26	1	1	0.5	2	0.1

## Sheet: Black v white
Light	LightColor	Alive	Black	White	Attraction	Responders	Resprate
c	Dim	29	9	3	0.75	12	0.413793
c	Dim	30	9	2	0.818182	11	0.366667
c	Dim	29	2	4	0.333333	6	0.206897
c	Dim	25	7	9	0.4375	16	0.64
c	Dim	30	16	5	0.761905	21	0.7
c	Dim	27	12	5	0.705882	17	0.62963
c	Dim	29	7	5	0.583333	12	0.413793
c	Dim	28	3	0	1	3	0.107143
c	Dim	29	5	3	0.625	8	0.275862
c	Dim	27	7	5	0.583333	12	0.444444
c	Dim	28	6	2	0.75	8	0.285714
c	Dim	25	8	1	0.888889	9	0.36
c	Dim	29	3	1	0.75	4	0.137931
c	Dim	29	3	0	1	3	0.103448
b	Red	27	13	5	0.722222	18	0.666667
b	Red	27	7	7	0.5	14	0.518519
b	Red	27	15	9	0.625	24	0.888889
b	Red	24	12	7	0.631579	19	0.791667
b	Red	22	11	8	0.578947	19	0.863636
b	Red	24	7	6	0.538462	13	0.541667
b	Red	19	6	7	0.461538	13	0.684211
b	Red	29	2	11	0.153846	13	0.448276
b	Red	27	9	9	0.5	18	0.666667
b	Red	29	11	6	0.647059	17	0.586207
b	Red	29	4	5	0.444444	9	0.310345
b	Red	29	7	6	0.538462	13	0.448276
b	Red	29	11	6	0.647059	17	0.586207
b	Red	30	9	8	0.529412	17	0.566667

## Sheet: White v clear
Light	Alive	White	Clear	AttractionWhite	Responders
Dim	26	14	7	0.666667	21
Dim	28	3	6	0.333333	9
Dim	29	8	11	0.421053	19
Dim	28	4	16	0.2	20
Dim	29	4	13	0.235294	17
Dim	29	8	9	0.470588	17
Dim	29	7	5	0.583333	12
Dim	29	5	3	0.625	8
Dim	29	1	5	0.166667	6
Dim	30	7	7	0.5	14
Dim	29	3	4	0.428571	7
Dim	29	4	7	0.363636	11
Dim	28	2	2	0.5	4
Dim	29	1	2	0.333333	3
Red	26	7	13	0.35	20
Red	28	10	8	0.555556	18
Red	29	14	8	0.636364	22
Red	28	4	2	0.666667	6
Red	29	11	10	0.52381	21
Red	29	13	7	0.65	20
Red	29	7	11	0.388889	18
Red	26	15	3	0.833333	18
Red	28	10	15	0.4	25
Red	29	13	7	0.65	20
Red	28	8	12	0.4	20
Red	29	10	6	0.625	16
Red	29	11	5	0.6875	16
Red	29	10	9	0.526316	19
Red	26	10	10	0.5	20
Red	28	9	5	0.642857	14
Red	29	7	15	0.318182	22
Red	28	11	9	0.55	20
Red	29	4	17	0.190476	21
Red	29	8	10	0.444444	18
Red	29	4	3	0.571429	7
