# Supplementary material for: Diel periodicity and visual cues guide oviposition behavior in Phlebotomus papatasi, vector of old-world cutaneous leishmaniasis
Source: PLoS Negl Trop Dis. 2019 Mar 5;13(3):e0007165. doi: 10.1371/journal.pntd.0007165 (PMC6420040; doi:10.1371/journal.pntd.0007165)
Supplement: S4 Data — (XLSX) [file pntd.0007165.s005.xlsx]

## Sheet: lightcolor2
Light	Light0	Alive	Cage	Color	LarvalMedium	Sand	Attraction	Responders	SE	SE	No	Red	Dim	Average	Mean pref	No	Red	Dim
a	0	18	1	Black	2	1	0.666667	3		Black	0.0512968	0.0452249	0.0423379		Black	0.651061	0.488979	0.497703
a	0	18	4	Black	4	2	0.666667	6		White	0.0457217	0.0538249	0.0482545		White	0.599504	0.55581	0.549985
a	0	19	7	Black	2	3	0.4	5		Clear	0.0498907	0.0531714	0.046649		Clear	0.630321	0.56155	0.629365
a	0	19	10	Black	2	3	0.4	5
a	0	19	13	Black	4	0	1	4
a	0	20	16	Black	2	1	0.666667	3			0.0512968					0.651061
a	0	20	19	Black	4	0	1	4
a	0	19	22	Black	4	4	0.5	8
a	0	18	25	Black	3	1	0.75	4
a	0	18	1	Black	13	0	1	13			Mean pref	Dark	Low	Dim
a	0	17	4	Black	8	7	0.533333	15			Black	0.651061	0.488979	0.497703
a	0	16	7	Black	5	8	0.384615	13			White	0.599504	0.55581	0.549985
a	0	16	10	Black	12	4	0.75	16			Transparent	0.630321	0.56155	0.629365
a	0	15	13	Black	5	8	0.384615	13
a	0	19	16	Black	11	3	0.785714	14
a	0	19	19	Black	12	2	0.857143	14
a	0	18	22	Black	6	6	0.5	12
a	0	20	25	Black	9	10	0.473684	19
b	1	19	1	Black	5	5	0.5	10
b	1	20	4	Black	2	8	0.2	10
b	1	19	7	Black	8	6	0.571429	14
b	1	20	10	Black	2	5	0.285714	7
b	1	20	13	Black	4	6	0.4	10
b	1	19	16	Black	5	5	0.5	10
b	1	20	19	Black	5	7	0.416667	12
b	1	17	22	Black	8	4	0.666667	12
b	1	15	25	Black	4	6	0.4	10
b	1	18	1	Black	3	10	0.230769	13
b	1	16	4	Black	12	2	0.857143	14
b	1	17	7	Black	6	5	0.545455	11
b	1	19	10	Black	7	3	0.7	10
b	1	17	13	Black	5	4	0.555556	9
b	1	17	16	Black	5	3	0.625	8				4.24264
b	1	18	19	Black	1	7	0.125	8
b	1	18	22	Black	4	2	0.666667	6		SE	No	Red	Dim
b	1	20	25	Black	5	4	0.555556	9		Black	0.100542	0.0886408	0.0829822
c	2	20	1	Black	8	5	0.615385	13		White	0.0896145	0.105497	0.0945789
c	2	18	4	Black	2	12	0.142857	14		Clear	0.0977858	0.104216	0.0914321
c	2	20	7	Black	7	5	0.583333	12
c	2	16	10	Black	5	4	0.555556	9
c	2	19	13	Black	4	9	0.307692	13
c	2	20	16	Black	7	6	0.538462	13
c	2	20	19	Black	6	6	0.5	12
c	2	19	22	Black	11	6	0.647059	17
c	2	20	25	Black	10	6	0.625	16
c	2	14	1	Black	6	4	0.6	10
c	2	14	4	Black	6	2	0.75	8
c	2	17	7	Black	1	10	0.0909091	11
c	2	13	10	Black	5	5	0.5	10
c	2	16	13	Black	5	4	0.555556	9
c	2	16	16	Black	5	6	0.454545	11
c	2	18	19	Black	5	5	0.5	10
c	2	17	22	Black	3	7	0.3	10
c	2	16	25	Black	9	4	0.692308	13
a	0	20	3	Clear	7	2	0.777778	9
a	0	20	6	Clear	1	0	1	1
a	0	19	9	Clear	3	4	0.428571	7
a	0	20	12	Clear	2	1	0.666667	3
a	0	20	15	Clear	1	1	0.5	2
a	0	18	18	Clear	1	0	1	1
a	0	20	21	Clear	4	1	0.8	5
a	0	19	24	Clear	1	4	0.2	5
a	0	20	27	Clear	2	2	0.5	4
a	0	18	3	Clear	8	6	0.571429	14
a	0	19	9	Clear	3	5	0.375	8
a	0	17	12	Clear	9	3	0.75	12
a	0	17	15	Clear	6	6	0.5	12
a	0	19	18	Clear	9	7	0.5625	16
a	0	16	21	Clear	10	3	0.769231	13
a	0	19	24	Clear	10	4	0.714286	14
a	0	18	27	Clear	6	4	0.6	10
b	1	19	3	Clear	4	8	0.333333	12
b	1	19	6	Clear	2	3	0.4	5
b	1	19	9	Clear	5	6	0.454545	11
b	1	18	12	Clear	6	3	0.666667	9
b	1	20	15	Clear	6	6	0.5	12
b	1	20	18	Clear	8	5	0.615385	13
b	1	19	21	Clear	12	5	0.705882	17
b	1	20	24	Clear	7	5	0.583333	12
b	1	20	27	Clear	2	6	0.25	8
b	1	17	3	Clear	5	7	0.416667	12
b	1	19	6	Clear	12	4	0.75	16
b	1	17	9	Clear	7	4	0.636364	11
b	1	17	12	Clear	8	0	1	8
b	1	20	15	Clear	12	2	0.857143	14
b	1	18	18	Clear	5	8	0.384615	13
b	1	16	21	Clear	9	5	0.642857	14
b	1	16	24	Clear	1	8	0.111111	9
b	1	19	27	Clear	8	2	0.8	10
c	2	18	3	Clear	8	6	0.571429	14
c	2	19	6	Clear	8	3	0.727273	11
c	2	20	9	Clear	8	4	0.666667	12
c	2	18	12	Clear	7	7	0.5	14
c	2	20	15	Clear	5	4	0.555556	9
c	2	20	18	Clear	5	7	0.416667	12
c	2	18	21	Clear	3	8	0.272727	11
c	2	20	24	Clear	1	1	0.5	2
c	2	20	27	Clear	4	4	0.5	8
c	2	13	3	Clear	8	2	0.8	10
c	2	13	6	Clear	4	5	0.444444	9
c	2	13	9	Clear	6	2	0.75	8
c	2	15	12	Clear	6	1	0.857143	7
c	2	14	15	Clear	5	0	1	5
c	2	17	18	Clear	6	6	0.5	12
c	2	17	21	Clear	8	4	0.666667	12
c	2	16	24	Clear	6	4	0.6	10
c	2	16	27	Clear	8	0	1	8
a	0	18	2	White	4	3	0.571429	7
a	0	19	5	White	4	3	0.571429	7
a	0	19	8	White	2	5	0.285714	7
a	0	18	11	White	5	1	0.833333	6
a	0	20	14	White	4	1	0.8	5
a	0	20	17	White	3	2	0.6	5
a	0	20	20	White	2	4	0.333333	6
a	0	20	23	White	2	0	1	2
a	0	20	26	White	5	1	0.833333	6
a	0	19	2	White	7	7	0.5	14
a	0	16	5	White	7	5	0.583333	12
a	0	17	8	White	4	8	0.333333	12
a	0	16	11	White	8	3	0.727273	11
a	0	18	14	White	9	6	0.6	15
a	0	18	17	White	4	5	0.444444	9
a	0	16	20	White	4	5	0.444444	9
a	0	18	23	White	5	2	0.714286	7
a	0	19	26	White	8	5	0.615385	13
b	1	20	2	White	8	2	0.8	10
b	1	20	5	White	9	2	0.818182	11
b	1	19	8	White	8	3	0.727273	11
b	1	20	11	White	9	2	0.818182	11
b	1	19	14	White	10	4	0.714286	14
b	1	18	17	White	3	5	0.375	8
b	1	19	20	White	1	8	0.111111	9
b	1	19	23	White	7	4	0.636364	11
b	1	18	26	White	4	2	0.666667	6
b	1	20	2	White	7	9	0.4375	16
b	1	18	5	White	6	4	0.6	10
b	1	19	8	White	5	8	0.384615	13
b	1	16	11	White	2	6	0.25	8
b	1	19	14	White	9	2	0.818182	11
b	1	18	17	White	2	4	0.333333	6
b	1	15	20	White	2	7	0.222222	9
b	1	18	23	White	4	2	0.666667	6
b	1	19	26	White	5	3	0.625	8
c	2	20	2	White	6	7	0.461538	13
c	2	20	5	White	4	10	0.285714	14
c	2	17	8	White	9	8	0.529412	17
c	2	17	11	White	2	8	0.2	10
c	2	20	14	White	11	1	0.916667	12
c	2	20	17	White	6	3	0.666667	9
c	2	20	20	White	5	11	0.3125	16
c	2	20	23	White	10	6	0.625	16
c	2	20	26	White	4	8	0.333333	12
c	2	17	2	White	7	5	0.583333	12
c	2	13	5	White	6	0	1	6
c	2	14	8	White	5	5	0.5	10
c	2	13	11	White	4	3	0.571429	7
c	2	15	14	White	4	2	0.666667	6
c	2	15	17	White	4	5	0.444444	9
c	2	14	20	White	4	2	0.666667	6
c	2	15	23	White	3	3	0.5	6
c	2	14	26	White	7	4	0.636364	11
